# Supplementary material for: Alterations of Mitochondrial Structure in Methamphetamine Toxicity
Source: Int J Mol Sci. 2022 Aug 10;23(16):8926. doi: 10.3390/ijms23168926 (PMC9408775; doi:10.3390/ijms23168926)
Supplement: Supplementary file 1 [file ijms-23-08926-s001.zip]

Archive with 1 entries (1 files):
- ijms-1825406-supplementary.pdf
